# Supplementary material for: Preclinical HistoBench: A Pilot Benchmark Dataset for Evaluating Large Language Models on Preclinical Histopathological Classification
Source: Biology (Basel). 2026 Feb 27;15(5):395. doi: 10.3390/biology15050395 (PMC12984232; doi:10.3390/biology15050395)
Supplement: Supplementary file 1 [file biology-15-00395-s001.zip]

Archive with 1 entries (1 files):
- biology-4112039-supplementary.pdf
